# Supplementary material for: Investigation of Mating Pheromone–Pheromone Receptor Specificity in Lentinula edodes
Source: Genes (Basel). 2020 May 4;11(5):506. doi: 10.3390/genes11050506 (PMC7288658; doi:10.3390/genes11050506)
Supplement: Supplementary file 1 [file genes-11-00506-s001.zip]

Archive with 7 entries (7 files):
- FigS1.TIF
- FigS2.TIF
- FigS3.TIF
- FigS4.TIF
- FigS5.TIF
- TableS1.docx
- TableS2.docx
